# Supplementary material for: Gamma-glutamyltransferase as novel biomarker in patients with uterine leiomyosarcoma
Source: Sci Rep. 2016 Sep 20;6:33757. doi: 10.1038/srep33757 (PMC5028736; doi:10.1038/srep33757)
Supplement: Supplementary Information [file srep33757-s1.xls]

## Sheet: Blatt1
Patient	Birthday	Date_of_last_observation	Death	Date_of_diagnosis	FIGO Stage	Tumorsize	Grading	Metastases_at_diagnosis	Lymphnodes	Lungs	bone	others	gamma-gt
1	1949-01-26	2013-09-24	0	2008-01-08	1	2	3	0	0	0	0	0	11
2	1957-05-15	2007-03-04	1	2004-06-15	4	2		1	0	1	0	0	11
3	1956-02-20	2009-10-10	1	2006-06-15	2		3	1	0	0	0	1	10
4	1955-04-09	2013-10-30	0	1999-10-11	1	1		0	0	0	0	0	8
5	1966-09-18	2011-02-19	0	2006-05-29	1	2		0	0	0	0	0	11
6	1961-07-01	2010-04-29	1	2008-09-08	1	0	3	0	0	0	0	0	13
7	1960-03-17	2013-11-23	0	2010-03-10	1	0	1	0	0	0	0	0	14
8	1948-07-11	2015-10-09	0	2010-11-05	4	1	3	0	0	0	0	0	16
9	1932-02-24	2003-04-16	0	2000-02-04	1	0	2	0	0	0	0	0	9
10	1951-05-21	2015-07-23	0	2014-08-13	1	1	3	0	0	0	0	0	16
11	1939-11-16	2007-05-29	0	1995-09-05	3		3	0	0	0	0	0	12
12	1951-05-30	2012-09-11	0	2009-11-17	1	2	3	0	0	0	0	0	16
13	1953-09-30	2010-08-25	0	2003-04-01	1	1	1	0	0	0	0	0	7
14	2030-10-26	2011-01-10	0	2009-12-15	1	0	1	0	0	0	0	0	15
15	1960-10-08	2015-06-25	1	2013-04-30	4	1	3	1	0	1	0	0	14
16	1961-11-05	2015-03-06	0	2011-05-13	1	2	3	0	0	0	0	0	8
17	1956-01-18	2014-01-07	0	2010-01-15	4	2	3	1	0	1	0	1	21
18	1974-03-08	2011-06-01	1	2010-12-01	1		3	1	0	0	0	1	21
19	1954-07-03	2013-07-22	1	2009-05-15	1	2	3	0	0	0	0	0	26
20	1960-08-07	2013-09-20	1	2009-04-15	4	2	3	1	0	0	1	0	27
21	1960-01-03	2008-10-16	1	2008-06-15	2	2		1	0	0	0	1	31
22	1944-12-08	2008-10-28	0	2006-12-14	4	1		1	0	1	0	0	31
23	1964-03-07	2014-03-06	0	2010-04-15	1	2		0	0	0	0	0	22
24	1944-12-22	2012-11-01	1	2011-06-15	1	0	3	1	0	1	0	0	21
25	1943-02-03	2012-01-09	1	2006-06-07	1	1	3	0	0	0	0	0	23
26	2037-11-04	2015-05-20	0	2006-03-01	1	1	3	0	0	0	0	0	25
27	1982-02-12	2010-06-25	0	2009-01-09	1	1	2	0	0	0	0	0	21
28	1946-09-14	2015-09-24	0	2015-07-03	1	0	3	0	0	0	0	0	20
29	1964-07-30	2015-05-21	1	2013-06-11	1	0	3	0	0	0	0	0	29
30	1962-07-15	2011-06-29	1	2009-12-04	4	1	3	1	0	1	0	0	18
31	1975-07-15	2013-06-04	0	2011-12-16	1	0	2	0	0	0	0	0	18
32	1958-09-18	2015-06-10	0	2011-02-15	1	0	1	0	0	0	0	0	22
33	1954-11-02	2012-03-15	1	2008-08-26	1	1	3	0	0	0	0	0	29
34	1974-06-01	2012-11-05	0	2012-06-19	1	1	3	0	0	0	0	0	21
35	1956-05-22	2008-12-13	1	2006-03-01	4	1	3	1	0	1	0	1	64
36	1950-09-02	2004-09-06	1	2004-06-01	4	1	3	1	0	1	0	1	48
37	1947-10-07	2015-09-10	0	2003-01-15	1	2	1	0	0	0	0	0	46
38	1957-12-18	2015-04-30	0	2010-08-02	1	0		0	0	0	0	0	43
39	1943-08-21	2012-01-15	1	2011-09-12	4	1	3	1	0	1	0	0	51
40	1947-01-08	2013-01-07	0	2006-12-21	1	1	3	0	0	0	0	0	51
41	1967-06-03	2013-09-28	1	2013-02-15	4		3	1	1	1	0	1	101
42	1936-08-23	2003-04-27	1	2003-01-24	4	2	2	1	0	1	1	0	197
43	1967-05-20	2011-08-15	0	2008-05-30	1	0	1	1	1	0	0	0	84
44	1955-06-22	2014-01-05	1	2011-10-05	1	2	3	0	0	0	0	0	185
